# Supplementary material for: Prevalence of Mental Health Disorders among Elderly Diabetics and Associated Risk Factors in Indonesia
Source: Int J Environ Res Public Health. 2021 Sep 30;18(19):10301. doi: 10.3390/ijerph181910301 (PMC8508332; doi:10.3390/ijerph181910301)
Supplement: Supplementary file 1 [file ijerph-18-10301-s001.zip]

Archive with 1 entries (1 files):
- ijerph-1352822-supplementary.pdf
